# Supplementary material for: Rate of force development in the quadriceps of individuals with severe knee osteoarthritis: A preliminary cross-sectional study
Source: PLoS One. 2022 Jan 11;17(1):e0262508. doi: 10.1371/journal.pone.0262508 (PMC8751984; doi:10.1371/journal.pone.0262508)
Supplement: S1 Data — (XLSX) [file pone.0262508.s006.xlsx]

## Sheet: data
Age (years)	Height (cm)	Height (m)	Weight (kg)	BMI	Sex（Men 0、Women 1）	KL grade Rt	KL grade Lt	Index knee 0: Right、1: Left	KL index	early: 0、severe: 1	JKOM VAS (mm)	KL grade Rt	KL grade Lt	Rt lower leg length (m)	Lt lower leg length (m)	MVC knee extension Index knee (Nm/kg)	RFD knee extension Index knee (%MVC/ms*kg)
83	165	1.65	55	20.202	0	2	2	1	2	0	38	2	2	0.31	0.32	1.63113	5.41906
77	155	1.55	55	22.8928	1	3	2	0	3	1	22	3	2	0.285	0.28	1.16723	4.52489
79	155	1.55	63	26.2227	1	1	1	1	1	0	51	1	1	0.32	0.315	1.68975	4.58851
70	145	1.45	50	23.7812	1	2	2	1	2	0	12	2	2	0.245	0.245	1.23377	7.6296
73	151	1.51	52	22.806	1	2	2	0	2	0	6	2	2	0.29	0.29	0.866626	5.03897
76	149	1.49	57	25.6745	1	2	2	0	2	0	26	2	2	0.275	0.285	0.496013	4.19032
73	159	1.59	62	24.5243	1	2	1	0	2	0	44	2	1	0.295	0.295	1.46201	6.56897
72	150	1.5	55	24.4444	1	2	2	0	2	0	21	2	2	0.275	0.275	1.1943	3.76773
77	176	1.76	53	17.11	1	2	2	1	2	0	30	2	2	0.28	0.28	1.11865	7.01568
85	138	1.38	50	26.255	1	2	4	1	4	1	71	2	4	0.24	0.25	0.40695	6.2357
73	168	1.68	72	25.5102	1	1	2	1	2	0	70	1	2	0.34	0.33	1.79348	5.50005
73	151	1.51	56	24.5603	1	1	1	1	1	0	87	1	1	0.285	0.27	1.25955	6.72401
73	150	1.5	53	23.5556	1	1	1	0	1	0	3	1	1	0.285	0.29	1.23152	6.66535
70	156	1.56	48	19.7239	1	1	1	0	1	0	0	1	1	0.295	0.295	1.58006	7.9907
72	168	1.68	69	24.4473	0	1	2	0	1	0	8	1	2	0.34	0.35	2.15023	6.48598
68	157	1.57	54	21.9076	1	2	2	1	2	0	16	2	2	0.315	0.315	1.79801	7.67806
82	153	1.53	56	23.9224	1	2	1	0	2	0	25	2	1	0.305	0.29	1.30513	6.60053
74	163	1.63	56	21.0772	1	3	2	0	3	1	38	3	2	0.33	0.325	0.887317	1.37316
77	145	1.45	65	30.9156	1	2	1	0	2	0	2	2	1	0.26	0.255	1.04536	5.70557
72	158	1.58	47	18.8271	1	3	2	1	2	0	22	3	2	0.3	0.295	1.25821	5.81695
59	155	1.55	52	21.6441	1	2	2	1	2	0	0	2	2	0.3	0.295	1.4651	7.6519
79	151	1.51	44	19.2974	1	1	2	1	2	0	3	1	2	0.27	0.265	0.98589	6.34311
77	148	1.48	53	24.1965	1	2	2	0	2	0	22	2	2	0.28	0.275	1.51168	8.52868
83	167	1.67	69.8	25.0278	0	2	1	0	2	0	3	2	1	0.31	0.305	1.3998	6.10951
77	150	1.5	52	23.1111	1	1	2	1	2	0	46	1	2	0.285	0.28	1.25707	7.6779
82	157	1.57	49	19.8791	1	1	2	0	1	0	84	1	2	0.315	0.315	1.95297	8.76004
78	151	1.51	51	22.3674	1	2	2	0	2	0	52	2	2	0.27	0.265	1.00353	7.19627
74	142	1.42	42	20.8292	1	2	1	0	2	0	13	2	1	0.245	0.235	1.60326	9.54969
74	153	1.53	53	22.6409	1	2	3	1	3	1	7	2	3	0.275	0.285	1.09142	6.99625
74	160	1.6	61	23.8281	1	2	2	0	2	0	85	2	2	0.305	0.31	1.36798	7.56782
72	153	1.53	50	21.3593	1	2	2	0	2	0	30	2	2	0.28	0.28	1.90926	7.30428
75	167	1.67	80	28.6851	1	2	2	0	2	0	37	2	2	0.325	0.325	1.31609	5.03344
80	148	1.48	46	21.0007	1	1	1	1	1	0	33	1	1	0.26	0.265	1.48219	8.31568
67	151	1.51	47.5	20.8324	1	1	2	1	2	0	0	1	2	0.265	0.25	1.15963	6.61018
67	156	1.56	56	23.0112	1	1	2	1	2	0	34	1	2	0.275	0.285	1.95317	6.63325
73	148	1.48	50	22.8269	1	2	2	0	2	0	12	2	2	0.28	0.275	1.41109	7.88044
82	150	1.5	47	20.8889	1	1	2	1	2	0	0	1	2	0.28	0.275	1.46701	8.5891
72	153	1.53	54	23.0681	1	1	0	0	1	0	27	1	0	0.28	0.27	1.185	6.8295
72	167	1.67	60	21.5139	0	2	2	0	2	0	35	2	2	0.31	0.315	1.92355	6.37334
72	163	1.63	49	18.4425	1	1	1	0	1	0	3	1	1	0.31	0.32	1.8768	4.7427
74	172	1.72	72	24.3375	0	2	1	0	2	0	13	2	1	0.315	0.315	2.0349	6.12973
66	157	1.57	45	18.2563	1	2	2	0	2	0	17	2	2	0.31	0.3	1.36965	8.97806
76	147	1.47	56	25.9151	1	2	2	1	2	0	62	2	2	0.275	0.275	0.879214	4.22963
74	157	1.57	63	25.5588	1	2	2	1	2	0	0	2	2	0.3	0.305	1.36657	5.79471
73	152	1.52	60	25.9695	1	3	2	0	3	1	6	3	2	0.295	0.29	1.92962	5.94339
85	138	1.38	40.5	21.2665	1	2	2	0	2	0	26	2	2	0.25	0.255	0.953858	7.71652
69	163.5	1.635	58	21.6966	1	1	2	0	1	0	8	1	2	0.32	0.31	2.24199	3.77252
71	175	1.75	68	22.2041	0	1	1	0	1	0	16	1	1	0.34	0.345	1.76648	3.64475
72	150	1.5	46	20.4444	1	2	1	0	2	0	38	2	1	0.28	0.265	1.88735	8.98041
69	149	1.49	51	22.9719	1	1	1	0	1	0	17	1	1	0.255	0.255	1.62995	5.16228
80	153	1.53	44	18.7962	1	2	2	0	2	0	25	2	2	0.29	0.275	1.72883	10.0404
72	146	1.46	45	21.1109	1	2	2	0	2	0	34	2	2	0.27	0.265	1.62768	9.87196
78	145	1.45	60	28.5375	1	1	1	0	1	0	8	1	1	0.245	0.255	0.872118	6.76896
84	141	1.41	38	19.1137	1	2	1	0	2	0	52	2	1	0.27	0.27	1.24331	8.81529
68	139	1.39	44	22.7731	1	2	2	0	2	0	6	2	2	0.255	0.27	1.28308	6.458
74	152	1.52	41	17.7458	1	2	1	0	2	0	8	2	1	0.305	0.305	1.79983	10.8697
72	147.5	1.475	41	18.8452	1	1	1	0	1	0	15	1	1	0.265	0.255	1.63738	10.2419
70	173	1.73	72	24.0569	0	2	4	1	4	1	29	2	4	0.34	0.335	1.08263	4.59878
80	160	1.6	66	25.7812	0	1	1	0	1	0	3	1	1	0.315	0.3	1.74143	6.81135
71	165	1.65	55	20.202	0	1	1	0	1	0	17	1	1	0.345	0.335	2.92061	6.18109
78	160	1.6	54	21.0937	0	3	3	0	3	1	9	3	3	0.305	0.29	2.26683	5.68527
69	158	1.58	46.5	18.6268	1	2	2	1	2	0	33	2	2	0.3	0.295	1.73384	8.09337
72	155	1.55	46	19.1467	1	1	1	1	1	0	19	1	1	0.305	0.29	2.06546	10.0451
68	150	1.5	43	19.1111	1	1	2	1	2	0	14	1	2	0.29	0.275	1.00615	8.25079
76	168	1.68	51	18.0697	1	3	2	0	3	1	50	3	2	0.315	0.315	2.32155	5.51657
73	143	1.43	50	24.4511	1	2	1	0	2	0	43	2	1	0.275	0.26	1.65176	6.43847
